# Supplementary material for: Evaluation and forecasting of siRNA delivery technologies: An analysis of hierarchical decision model based on patent data
Source: Mol Ther Nucleic Acids. 2026 Apr 30;37(2):102943. doi: 10.1016/j.omtn.2026.102943 (PMC13213759; doi:10.1016/j.omtn.2026.102943)
Supplement: Table S3 Component score distribution. Detailed information on the top 50 ranked patent families [file mmc3.xlsx]

## Sheet: Table S3
	Table S3. Component score distribution Detailed information on the top 50 ranked patent families
Patent Family Ranking	Patent Publication Number	Title	Other Patents in the Patent Family	First Assignee	Delivery Technology Method	Content	Score
1	US20100292456A1	RNA INTERFERENCE MEDIATING SMALL RNA MOLECULES	US20110014123A1, US20110020234A1, US20110065773A1 and other 105 patents	WHITEHEAD INSTITUTE FOR BIOMEDICAL RESEARCH	Chemical modification	This patent describes a method for synthesizing and assembling 19–25 nucleotide double-stranded siRNAs with stabilizing chemical or enzymatic modifications—such as 3' overhangs and 2'-sugar or backbone changes (e.g., 2'-O-methyl, phosphorothioate)—to improve their cellular stability and target gene silencing specificity.	82.511
2	WO2013126803A1	TRIALKYL CATIONIC LIPIDS AND METHODS OF USE THEREOF	US20170007702A1, US9352042B2, US20150064242A1 and other 41 patents	ARBUTUS BIO PHARMA	Lipid-based carrier	This patent improves the stable encapsulation and in vivo delivery efficiency of lipid nanoparticles for siRNA and other interfering nucleic acids by controlling lipid composition, the lipid-to-nucleic acid mass ratio, and particle size, combined with PEG-lipid conjugates, thereby enhancing the bioavailability and safety of the therapeutic agents.	82.255
3	US20050239739A1	CONJUGATES AND COMPOSITIONS FOR CELLULAR DELIVERY	US20030130186A1, WO2002094185A2, JP2009520039A and other 4 patents	ALNYLAM PHARMACEUTICALS INC	Ligand-siRNA conjugate	This patent discloses a series of multifunctional conjugate compounds based on degradable linkers, designed to construct efficient siRNA delivery systems. By conjugating siRNA with lipids, peptides, proteins, or other biologically active molecules, stable nanoparticles or complexes are formed, optimizing the in vivo delivery efficiency and targeting of siRNA.	81.758
4	WO2010144740A1	IMPROVED LIPID FORMULATION	US20120183602A1, KR2012081065A, KR2020006176A and other 55 patents	ALNYLAM PHARMACEUTICALS INC	Lipid-based carrier	This patent discloses a targeted lipid nanoparticle (LNP) technology for siRNA delivery, featuring an optimized composition of approximately 40–65% ionizable lipid, 5–10% neutral lipid, 25–40% cholesterol, and 0.5–10% PEG-lipid, with the incorporation of targeting moieties such as GalNAc or ApoE to enhance liver specificity and delivery efficiency.	81.498
5	WO2014136086A1	LIPIDS AND LIPID COMPOSITIONS FOR THE DELIVERY OF ACTIVE AGENTS	US20140303232A1, US10124065B2, US9504747B2 and other 34 patents	NOVARTIS AG	Lipid-based carrier	This patent discloses a novel class of structurally versatile cationic lipids optimized for siRNA delivery, enabling efficient nucleic acid encapsulation and cellular uptake in lipid-based nanoparticles for broad therapeutic applications.	81.116
6	WO2010054406A1	NOVEL LIPIDS AND COMPOSITIONS FOR THE DELIVERY OF THERAPEUTICS	WO2010054405A1, WO2010054401A1, CN102361650A and other 137 patents	ALNYLAM PHARMACEUTICALS INC	Lipid-based carrier	This patent discloses a lipid particle system comprising novel cationic lipids with specific structures (formulas I and II), featuring side chains containing 10-30 carbon alkyl, alkenyl, alkynyl groups and their derivatives, optionally modified with polyethylene glycol. The system is designed to construct stable and efficient lipid nanoparticle delivery vectors. By modulating the lipid structures…	81.093
7	US8313772B2	COMPOSITIONS FOR TARGETED DELIVERY OF SIRNA	US20110207799A1, WO2011104169A1, US20130245091A1 and other 28 patents	ARROWHEAD PHARMACEUTICALS	Ligand-siRNA conjugate	This patent discloses a ligand-siRNA conjugate system in which siRNA is covalently linked to targeting ligands such as GalNAc, combined with reversibly masked membrane-active polymers to enable hepatocyte-targeted delivery and pH-responsive release.	81.056
8	EP2496238A1	LIPID FORMULATED COMPOSITIONS AND METHODS FOR INHIBITING EXPRESSION OF TRANSTHYRETIN (TTR)	US20120294905A1, WO2011056883A1, US9101643B2 and other 6 patents	ALNYLAM PHARMACEUTICALS INC	Lipid-based carrier	This patent relates to an siRNA delivery technology based on lipid nanoparticle (LNP) systems, utilizing lipid formulations containing specific cationic lipids (such as MC3 or Tech G1) to achieve efficient encapsulation and in vivo delivery of siRNA, targeting the inhibition of transthyretin (TTR) gene expression for the treatment of related diseases.	80.671
9	WO2005028628A2	MODULATION OF EIF4E EXPRESSION	US20090192106A1, US20070066549A1, US7425544B2 and other 27 patents	LILLY (ELI) & CO.	Chemical modification	This patent relates to an siRNA compound targeting the eIF4E gene, featuring various chemical modifications to enhance stability and specificity, including phosphorothioate linkages, 2'-O-methoxyethyl (2'-O-MOE), 2'-O-methyl, 2'-fluoro, locked nucleic acid (LNA), and peptide nucleic acid (PNA) modifications.	80.597
10	US20110200582A1	LIPIDS, LIPID COMPOSITIONS, AND METHODS OF USING THEM	WO2011076807A2, US20140309277A1, CN102905763A and other 27 patents	NOVARTIS AG	Lipid-based carrier	This patent discloses a cationic lipid nanoparticle system for the delivery of siRNA and other small nucleic acid therapeutics, with a core strategy of optimizing lipid type, ratio, pKa, N/P ratio, and formulation method to enable efficient targeting of tissues such as the liver or tumors.	80.367
11	WO2005117991A2	COMPOSITIONS AND METHODS FOR ENHANCING DELIVERY OF NUCLEIC ACIDS INTO CELLS AND FOR MODIFYING EXPRESSION OF TARGET GENES IN CELLS	US20060040882A1, WO2007030619A2, JP2007536253A and other 31 patents	ADHERA THERAPEUTICS INC	Ligand-siRNA conjugate	This patent discloses a delivery system where siRNA is conjugated with peptides, combining histone-related peptides and cationic lipids to enhance intracellular delivery efficiency and stability of siRNA, enabling effective gene silencing and therapeutic potential.	80.287
12	WO2008042973A2	LIPID CONTAINING FORMULATIONS	US20120046478A1, US20090023673A1, US8034376B2 and other 39 patents	ALNYLAM PHARMACEUTICALS INC	Lipid-based carrier	This patent relates to a lipid nanoparticle (LNP) delivery system (Complex J1) based on a specific cationic lipid preparation (Preparation G1), designed for efficient delivery of modified siRNA to achieve gene silencing targeting genes in the liver such as apoB and PCSK9.	80.173
13	WO2010088537A2	IMPROVED LIPID FORMULATION	US20120101148A1, WO2010088537A3, EP2391343A2 and other 9 patents	ALNYLAM PHARMACEUTICALS INC	Lipid-based carrier	This patent discloses a lipid nanoparticle system for efficient delivery of siRNA to target and regulate the expression of multiple genes, including Factor VII. The system is composed of a specific ratio of cationic lipids, neutral lipids, cholesterol, and PEG-modified lipids, achieving stable encapsulation of siRNA, targeted in vivo delivery, and cellular uptake.	79.878
14	US20080193512A1	DRUG CARRIER AND DRUG CARRIER KIT FOR INHIBITING FIBROSIS	US8664376B2, US8741867B2, JP2016153477A and other 248 patents	NITTO DENKO CORP.	Polymer carrier	This patent relates to a polymeric micelle carrier containing retinoid derivatives (such as vitamin A) for the targeted delivery of siRNA to astrocytes. The polymeric carrier achieves targeted delivery by conjugating or encapsulating retinoid derivatives and carries siRNA targeting HSP47, aiming to inhibit collagen secretion and effectively block the fibrosis process.	79.742
15	US20130338210A1	COMPOSITIONS FOR NUCLEIC ACID DELIVERY	WO2011071860A2, WO2011005793A1, US20140099666A1 and other 34 patents	ARBUTUS BIO PHARMA	Lipid-based carrier	This patent discloses a structurally diverse class of neutral or cationic lipids specifically designed to construct stable and efficient lipid nanoparticle delivery systems, optimizing cellular delivery and in vivo stability of siRNA, combined with cryoprotectants to enable long-term storage and reconstitution of the formulation.	79.722
16	WO2005007196A2	LIPID ENCAPSULATED INTERFERING RNA	US7982027B2,US20060240093A1,US20120058188A1 and other 47 patents	ARBUTUS BIO PHARMA	Lipid-based carrier	The patent describes a lipid-based delivery system for siRNA, in which the siRNA is resistant to nuclease degradation in aqueous solution and is encapsulated within nanoparticles with a median diameter of less than 150 nm. The siRNA comprises 15–60 nucleotides and is transcribed from a plasmid.	79.701
17	WO2007021142A1	SIRNA-HYDROPHILIC POLYMER CONJUGATES FOR INTRACELLULAR DELIVERY OF SIRNA AND METHOD THEREOF	KR2007061770A, JP2009504179A, KR883471B1 and other 8 patents	KOREA ADVANCED INSTITUTE FOR SCIENCE AND TECHNOLOGY	Ligand-siRNA conjugate	This patent discloses a ligand-siRNA conjugate platform in which the 3' end of the siRNA is covalently linked to a hydrophilic polymer (such as PEG, PVP, or POZ) and further conjugated with a cell-specific ligand (such as folate, transferrin, or RGD peptide), enabling the formation of polyelectrolyte complex micelles with cationic components for targeted, efficient, and stable in vivo siRNA deliv…	79.286
18	US9771582B2	RNA INTERFERENCE COMPOSITIONS AND METHODS FOR MALIGNANT TUMORS	JP2018512110A, USRE48887E1, US10047111B2 and other 58 patents	NITTO DENKO CORP.	Chemical modification	The patent describes RNAi molecules designed for tumor cells harboring KRAS mutations or aberrant KRAS expression. Each RNAi duplex contains chemically modified nucleotides, including 2'-deoxy, 2'-O-alkyl, 2'-deoxy-2'-fluoro, phosphorothioate, and locked nucleotides, with modifications strategically placed at multiple positions on the antisense strand to enhance stability and activity.	78.637
19	WO2005121348A1	LIPID ENCAPSULATED INTERFERING RNA	US20160115477A1, US20060008910A1, US7799565B2 and other 29 patents	ARBUTUS BIO PHARMA	Lipid-based carrier	The patent describes a lipid-based nanoparticle (NP) system for delivering interfering RNA (siRNA) to mammalian cells. The NP (<150 nm) encapsulates double-stranded RNA transcribed from a plasmid and comprises cationic lipids (DLinDMA, DLenDMA), non-cationic lipids (DOPE, POPC, EPC, DSPC, cholesterol), and conjugated lipids such as PEG-lipids with polycationic moieties to stabilize the particles …	78.435
20	US20080281041A1	REVERSIBLY MASKED POLYMERS	US8658211B2, US20030143204A1, US20040019008A1 and other 117 patents	ARROWHEAD PHARMACEUTICALS	Polymer carrier	The patent describes polymer-based delivery systems in which membrane-active polymers are reversibly inactivated to facilitate safe and efficient cellular delivery of compounds. These polyconjugates integrate targeting, anti-opsonization, anti-aggregation, and transfection functions into small, biocompatible in vivo conjugates. Multiple reversible linkages allow physiologically responsive modulat…	78.356
21	WO2011075656A1	METHODS AND COMPOSITIONS FOR DELIVERY OF NUCLEIC ACIDS	US20130017223A1, US20160317676A1, EP3494963A1 and other 11 patents	UNIVERSITY OF BRITISH COLUMBIA	Lipid-based carrier	This patent constructs a stable and efficient lipid nanoparticle system for optimized encapsulation and in vivo delivery of siRNA by combining two cationic lipids with different pKa values (6.1–6.7) together with neutral lipids, sterols, and PEG lipids.	78.194
22	WO2010108934A1	PHARMACEUTICAL COMPOSITION CONTAINING A DRUG AND SIRNA	CN102361631A, US20120015026A1, JP2012521389A and other 12 patents	NOVARTIS AG	Lipid-based carrier	This patent relates to a lipid-based siRNA delivery system suitable for delivering double-stranded siRNA, miRNA, or short hairpin RNA (shRNA) to target and inhibit tumor-related gene expression. The system utilizes cationic lipids, neutral lipids, and stabilizers (such as cholesterol and PEG) to form lipid nanoparticles, encapsulating siRNA via a lipid film method to achieve efficient intracellul…	77.973
23	WO2011153493A2	BIODEGRADABLE LIPIDS FOR THE DELIVERY OF ACTIVE AGENTS	US20160009637A1, US20120027803A1, US9012498B2 and other 31 patents	ALNYLAM PHARMACEUTICALS INC	Lipid-based carrier	This section mainly involves a lipid particle system containing specifically structured cationic lipids for delivering nucleic acid drugs including siRNA. By adjusting the chemical structure of the cationic lipids (such as long-chain alkyl or alkenyl substituents with biodegradable groups), neutral lipids (e.g., DSPC, DPPC), sterols, and polyethylene glycol-modified lipids in defined proportions,…	77.928
24	US9206424B2	MODULATION OF HSP47 EXPRESSION	JP2013514761A, WO2011072082A2, US10093923B2 and other 50 patents	NITTO DENKO CORP.	Chemical modification	The patent describes chemically modified siRNA molecules targeting HSP47, suitable for in vitro or in vivo use. Both the sense and antisense strands contain extensive chemical modifications, including 2'-O-methyl sugar modifications, 2'-5' ribonucleotides, and other sugar derivatives, as well as modified nucleobases and phosphodiester backbone modifications such as phosphorothioates and phosphora…	77.926
25	WO2013086322A1	BRANCHED ALKYL AND CYCLOALKYL TERMINATED BIODEGRADABLE LIPIDS FOR THE DELIVERY OF ACTIVE AGENTS	US20150005363A1, US9463247B2, JP2015505838A and other 8 patents	ALNYLAM PHARMACEUTICALS INC	Lipid-based carrier	The patent describes lipid-based delivery particles for siRNA, incorporating cationic lipids with biodegradable groups, neutral lipids, and aggregation-reducing lipids, optionally including sterols. These particles are designed to encapsulate and deliver siRNA efficiently, improving stability and cellular uptake for therapeutic applications.	77.687
26	US7541344B2	MODULATION OF SURVIVIN EXPRESSION	US9546128B2, US10065919B2, US20150166462A1 and other 30 patents	SANOFI SA	Chemical modification	The patent describes chemically modified siRNA targeting human survivin, typically 19–23 nucleobases in length and forming a hairpin or blunt-ended duplex. The siRNA includes multiple sugar modifications, such as 2'-O-methoxyethyl (2'-MOE), 2'-O-methyl, 2'-fluoro, 4'-thio, and locked nucleic acids (LNA), as well as nucleobase modifications (e.g., 5-methylcytidine). The internucleoside linkages ar…	77.66
27	US8084600B2	SHORT INTERFERING RIBONUCLEIC ACID (SIRNA) WITH IMPROVED PHARMACOLOGICAL PROPERTIES	US8344128B2, US8404831B2, US8404832B2 and other 30 patents	NOVARTIS AG	Chemical modification	This patent discloses a class of siRNAs targeting angiogenesis-related genes (e.g., VEGFR-1, VEGFR-2, Tie2), which incorporate 2'-position modifications such as alkoxy groups, fluorine, or locked nucleic acids (LNA), along with backbone modifications like phosphorothioate linkages and 3'-end cap structures, to enhance stability in gastric acid, serum, and intestinal fluid, thereby improving oral …	77.55
28	US20140288160A1	CLEAVABLE LIPIDS	US9717690B2, EP3336082A1, US20180169020A1 and other 30 patents	SANOFI SA	Lipid-based carrier	This patent discloses a lipid nanoparticle system designed for delivering chemically modified siRNA. The lipid components include specific cationic lipids (such as C12-200 and DLinKC2-DMA), PEG-modified lipids, and non-cationic lipids, enabling stable encapsulation of siRNA, enhancing its in vivo stability and delivery efficiency. Additionally, sugar-based lyoprotectants are used to ensure the st…	77.508
29	US9464290B2	RNA INTERFERENCE MEDIATED INHIBITION OF HEPATITIS B VIRUS (HBV) GENE EXPRESSION USING SHORT INTERFERING NUCLEIC ACID (SINA)	US9879262B2, US20160369279A1, US10407682B2 and other 35 patents	ALNYLAM PHARMACEUTICALS INC	Lipid-based carrier	This patent relates to double-stranded siRNA molecules targeting hepatitis B virus (HBV) gene expression and their lipid-based delivery system. The system comprises cationic lipid, cholesterol, DSPC, and PEG-DMG assembled in specific ratios to form lipid nanoparticles that effectively mediate siRNA-induced RNA interference for the study and treatment of HBV-related diseases.	77.498
30	WO2012099755A1	PEGYLATED LIPIDS AND THEIR USE FOR DRUG DELIVERY	US9999673B2, US20140200257A1, JP2014505145A and other 12 patents	ALNYLAM PHARMACEUTICALS INC	Lipid-based carrier	The patent describes lipid-based particles for siRNA. The particles contain a cationic lipid (20–60% molar ratio), a neutral lipid (5–25%), a sterol (25–55%), and a PEGylated lipid (0.5–15%), and have molecular weights of 500–5000 g/mol. The lipid formulation enhances delivery of nucleic acids targeting various genes (e.g., survivin, PCSK9, VEGF, p53) and their mutated forms.	77.4
31	US20060292691A1	RNA INTERFERENCE MEDIATED INHIBITION OF GENE EXPRESSION USING CHEMICALLY MODIFIED SHORT INTERFERING NUCLEIC ACID (SINA)	US20060293272A1	ALNYLAM PHARMACEUTICALS INC	Chemical modification	The invention relates to chemically modified small nucleic acid molecules, including siRNA designed to mediate RNA interference (RNAi) against specific target sequences. The chemical modifications enhance stability, specificity, and activity of the siRNA, making them suitable for therapeutic, diagnostic, target validation, and genomic applications by modulating gene expression in cells, tissues, …	77.143
32	US8822668B2	LIPID FORMULATIONS FOR NUCLEIC ACID DELIVERY	US20140065228A1, US9364435B2, US20160115483A1 and other 38 patents	ARBUTUS BIO PHARMA	Lipid-based carrier	This patent discloses a chemically modified siRNA molecule with reduced immunostimulatory properties. The siRNA is encapsulated in nucleic acid-lipid particles comprising cationic lipids, cholesterol, and phospholipids to achieve stable delivery. The siRNA targets the PLK-1 gene, supports multiple administration routes, and includes in vitro methods for detecting and optimizing immunogenicity.	77.029
33	US20090176725A1	CHEMICALLY MODIFIED SHORT INTERFERING NUCLEIC ACID MOLECULES THAT MEDIATE RNA INTERFERENCE	WO2007022369A2, EP1931781A2, CN101426912A and other 13 patents	ALNYLAM PHARMACEUTICALS INC	Chemical modification	This patent describes chemically modified double-stranded siRNA targeting HBV RNA, featuring 2'-F modifications on pyrimidines, 2'-O-methyl or deoxy modifications on purines, optional modifications at overhangs, and structural variants to enhance stability, specificity, and RNAi activity.	77.011
34	WO2010045512A2	PROCESSES AND COMPOSITIONS FOR LIPOSOMAL AND EFFICIENT DELIVERY OF GENE SILENCING THERAPEUTICS	US20100112042A1, WO2010045512A3, US20150209283A1 and other 22 patents	ADHERA THERAPEUTICS INC.	Lipid-based carrier	This patent discloses a liposome preparation process using dialkylated amino acid lipids for efficient encapsulation and delivery of siRNA. The process controls flow rate, pH, and incubation time to form uniform liposomes with a size of 40–160 nm, achieving encapsulation efficiency above 50%, and maintaining gene silencing activity for 7 days at 45°C. Auxiliary peptides enhance targeted knockdown…	77.009
35	WO2013063468A1	AMINO ACID DERIVATES FUNCTIONALIZED ON THE N- TERMINAL CAPABLE OF FORMING DRUG INCAPSULATING MICROSPHERES	US20130158021A1, US20170165290A1, US10086013B2 and other 50 patents	MASSACHUSETTS INSTITUTE OF TECHNOLOGY	Lipid-based carrier	This patent discloses a nanoparticle delivery system based on APPLs (amphiphilic poly(amino acid)-like molecules) for encapsulating and delivering siRNA. The system comprises cholesterol, PEG-modified lipids, phospholipids, apolipoproteins, and APPLs, and is capable of forming lipid-based nanoparticles such as liposomes or lipoplexes to enable efficient intracellular delivery of siRNA and interfe…	76.977
36	US20160030585A1	NOVEL FATTY ACIDS AND THEIR USE IN CONJUGATION TO BIOMOLECULES	US20180326079A1, US10786576B2, WO2015200078A1 and other 27 patents	NOVARTIS AG	Ligand-siRNA conjugate	This patent relates to a technology for conjugating fatty acids to biologically active molecules through specific linkers, where the biologically active molecules include small interfering RNA (siRNA). The fatty acid–linker–biomolecule conjugates are designed to improve the pharmacokinetic properties and targeting capabilities of siRNA. The patent also covers methods for synthesizing these conjug…	76.965
37	WO2017112865A1	COMPOUNDS AND COMPOSITIONS FOR INTRACELLULAR DELIVERY OF AGENTS	EP3394030A1, US20180333366A1,US10799463B2 and other 13 patents	MODERNA THERAPEUTICS INC	Lipid-based carrier	This patent describes amino lipid-based nanoparticles for delivering therapeutic or prophylactic RNA, including siRNA, to mammalian cells or organs for regulating protein or gene expression.	76.841
38	US9738894B2	SHORT INTERFERING RNA (SIRNA) ANALOGUES	US20070191294A1, US8653252B2, EP2141234A1 and other 21 patents	ROCHE HOLDING LTD.	Chemical modification	The invention relates to double-stranded siRNA analogs comprising sense and antisense strands (12–35 nucleotides each) that include at least one chemically modified locked nucleic acid (LNA) monomer. These chemical modifications enhance stability and potency, enabling sequence-specific RNA interference for therapeutic applications, such as cancer treatment.	76.806
39	WO2006002283A1	MEDICAL SYSTEMS AND METHODS FOR DELIVERING COMPOSITIONS TO CELLS	US20100158869A1, US20070167389A1, US20060178328A1 and other 54 patents	MEDTRONIC INC	Lipid-based carrier	The patent disclosures that lipid nanoparticle (LNP) systems are designed for the delivery of siRNA by encapsulating chemically modified siRNAs within a lipid matrix. These LNPs typically contain a cationic or amino lipid to facilitate nucleic acid complexation, a neutral phospholipid (e.g., DSPC, DPPC, POPC, DOPE) to stabilize the bilayer, a sterol (e.g., cholesterol) to maintain membrane integr…	76.361
40	WO2013006834A1	OIL-IN-WATER EMULSIONS THAT CONTAIN NUCLEIC ACIDS	JP2014522840A, JP06059220B2, CN103781470A and other 23 patents	NOVARTIS AG	Lipid-based carrier	This patent, from the perspective of lipid-based delivery, describes a nanoemulsion system composed of cationic lipids and an oil core, combined with nonionic surfactants and polymer stabilizers, designed for the efficient delivery of nucleic acid molecules including self-replicating RNA. The system offers excellent encapsulation efficiency, targeting capability, and in vivo stability, making it …	76.346
41	WO2007022470A2	METHODS AND COMPOSITIONS FOR TREATING NEUROLOGICAL DISEASE	JP2009504782A, CA2619534A1, WO2007022470A3 and other 4 patents	UNIVERSITY OF MASSACHUSETTS	Chemical modification	The disclosed iRNA (siRNA) agents targeting neural-expressed genes, such as huntingtin (htt), incorporate multiple chemical modifications to enhance stability, specificity, and neuronal delivery.	76.291
42	WO2018027106A2	RNAI AGENTS FOR HEPATITIS B VIRUS INFECTION	KR2019038606A, US20190292547A1, WO2018027106A3 and other 13 patents	ARROWHEAD PHARMACEUTICALS	Ligand-siRNA conjugate	This patent describes a liver-targeted RNA interference therapy for Hepatitis B virus (HBV), based on chemically modified siRNA agents conjugated to GalNAc ligands, employing dual complementary RNAi sequences to achieve potent gene silencing and significant reductions in HBsAg, HBeAg, and HBV DNA levels, optionally in combination with antiviral drugs.	76.286
43	WO2016130591A2	ENHANCED DELIVERY OF VIRAL PARTICLES TO THE STRIATUM AND CORTEX	EP4023758A1, WO2016130591A3, EP3256594A2 and other 18 patents	SANOFI SA	Other virtus	This patent involves using recombinant adeno-associated virus (rAAV) vectors of various serotypes to deliver therapeutic nucleic acids such as siRNA to specific regions of the central nervous system in mammals, enabling targeted gene silencing in neurons and glial cells. Delivery methods include stereotactic and convection-enhanced administration to ensure efficient and precise delivery for the t…	76.282
44	US20080188437A1	COMPOSITIONS AND METHODS FOR SIRNA INHIBITION OF ANGIOGENESIS	US7345027B2, US20040018176A1, US7750143B2 and other 40 patents	UNIVERSITY OF PENNSYLVANIA	Adenovirtus	The patent discloses methods and compositions for delivering siRNA using adenoviral vectors to achieve targeted gene silencing. In this system, siRNA sequences targeting genes involved in angiogenesis (e.g., VEGF, Flt‑1, Flk‑1/KDR) are encoded within recombinant adenoviral expression constructs or related viral vectors, enabling in situ production of siRNA within transduced cells.	76.211
45	JP2014504295A	GALACTOSE CLUSTER FOR SIRNA-PHARMACOKINETIC MODULATOR TARGETING MOIETY	US20120157509A1, WO2012083046A2, CN103492568B and other 23 patents	ARROWHEAD PHARMACEUTICALS	Ligand-siRNA conjugate	The patent describes a ligand–siRNA conjugate in which an RNAi polynucleotide, such as siRNA, is covalently linked via a physiologically labile bond to a targeting ligand–pharmacokinetic modulator. The targeting ligand is an ASGPr-specific galactose cluster (e.g., a GalNAc trimer) that mediates hepatocyte-specific uptake, while the pharmacokinetic modulator, such as a hydrophobic C16–C20 acyl gro…	76.122
46	WO2010054266A2	MULTIBLOCK COPOLYMERS	WO2009140421A2, US20110286957A1, US20110143435A1 and other 114 patents	PHASERX INC	Polymer carrier	This patent discloses a polymeric micelle delivery system composed of triblock copolymers designed for efficient siRNA delivery. The carrier includes a hydrophilic targeting block, a cationic nucleic acid-binding block, and a hydrophobic, pH-responsive membrane-disruptive block that facilitates siRNA release in acidic endosomal environments, thereby enhancing intracellular delivery efficiency and…	76.08
47	US10358647B2	SIRNA STRUCTURES FOR HIGH ACTIVITY AND REDUCED OFF-TARGET	WO2017106111A1, US20170166898A1, JP2018537104A and other 19 patents	NITTO DENKO CORP.	Lipid-based carrier	The patent describes a siRNA delivery system in which hairpin or looped siRNA is encapsulated or associated with a lipid molecule or liposome. The lipid-based carrier protects the siRNA, enhances cellular uptake, and facilitates intracellular delivery.	76.018
48	WO2009046220A2	LIPOPEPTIDES FOR DELIVERY OF NUCLEIC ACIDS	US9220785B2, US20160058870A1, JP2011501742A and other 14 patents	ADHERA THERAPEUTICS INC.	Lipid-based carrier	This patent involves the use of lipopeptides containing specific peptide sequences, where lipid moieties are attached to the N-terminus, C-terminus, or internal amino acid residues of the peptide, constructing lipid-modified carriers to enhance siRNA cellular uptake, stability, and delivery efficiency.	76.013
49	WO2014089239A1	IMPROVED NUCLEIC ACID LIPID PARTICLE FORMULATIONS	US20170233734A1, US20150306039A, US9687448B2 and other 2 patents	ALNYLAM PHARMACEUTICALS INC	Lipid-based carrier	This patent describes a lipid nanoparticle (LNP) delivery system for siRNA, in which the siRNA is fully encapsulated within biodegradable cationic lipids, phospholipids, cholesterol, and PEGylated lipids.	75.996
50	US9868691B2	COMPOUNDS AND COMPOSITIONS FOR INTRACELLULAR DELIVERY OF THERAPEUTIC AGENTS	US9867888B2, WO2017049245A2, US20170210697A1 and other 29 patents	MODERNA THERAPEUTICS INC	Lipid-based carrier	This patent describes a lipid nanoparticle (LNP) delivery system for siRNA therapeutics. The nanoparticles comprise cationic or ionizable lipids for nucleic acid complexation, phospholipids for membrane stability, structural lipids such as cholesterol, and PEGylated lipids to enhance circulation and prevent aggregation.	75.858
